# Supplementary material for: Testosterone reduces uterine contractions in vivo: Evidence for non-genomic action in rats
Source: PLoS One. 2026 May 5;21(5):e0348344. doi: 10.1371/journal.pone.0348344 (PMC13143053; doi:10.1371/journal.pone.0348344)
Supplement: S1 Data — (XLSX) [file pone.0348344.s001.xlsx]

## Sheet: Non-pregnant rats
First admin.	Second admin.
9.8873	3.71551
11.5953	11.7654
10.3104	25.6871
9.8024	4.74365
7.4581	22.7907
10.3748	22.0068
8.7694

## Sheet: 22-day pregnant rats
First admin.	Second admin.
17.6794	0.21182
-0.75839	9.34331
29.0977	10.2679
-12.6526	9.50286
2.50951	7.92574
18.1654	18.5916
