# Supplementary material for: Testosterone reduces uterine contractions in vivo: Evidence for non-genomic action in rats
Source: PLoS One. 2026 May 5;21(5):e0348344. doi: 10.1371/journal.pone.0348344 (PMC13143053; doi:10.1371/journal.pone.0348344)
Supplement: S2 Data — (XLSX) [file pone.0348344.s002.xlsx]

## Sheet: Non-pregnant rats
Time 1 (15 min)	Time 2 (15 min)
22.0237	5.28335
-13.9422	9.61593
9.26997	7.84226
-13.2854	-9.26212
9.68306	26.0071
2.24668	2.58563
1.30986	1.56396
12.5202	-6.59572

## Sheet: 22-day pregnant rats
Time 1 (15 min)	Time 2 (15 min)
7.12166	4.78084
0.777265	2.01187
5.09887	4.81569
5.3293	-2.82895
8.30497	-12.1135
9.52138	-7.36765
7.17596	24.5992
