# Supplementary material for: Testosterone reduces uterine contractions in vivo: Evidence for non-genomic action in rats
Source: PLoS One. 2026 May 5;21(5):e0348344. doi: 10.1371/journal.pone.0348344 (PMC13143053; doi:10.1371/journal.pone.0348344)
Supplement: S3 Data — (XLSX) [file pone.0348344.s003.xlsx]

## Sheet: Sheet1
Time (min)	22-day pregnant rats					Non-pregnant rats
0	0	0	0	0	0	0	0	0	0	0
5	101.05	92.7598	148.267	124.96	96.6792	71.6604	80.9055	115.48	98.0858	149.997
15	86.8404	83.3137	74.022	118.647	130.568	63.0142	56.6433	41.5222	44.6957	61.6775
30	56.5948	46.6658	98.7666	102.167	51.1078	28.1824	29.5046	32.4836	36.8252	56.5329
60	51.5342	45.13	57.72	85.3741	66.1735	40.4532	23.9504	34.2051	33.8715	20.5056
120	35.1131	36.1563	9.90506	27.1572	22.9307	27.1846	31.0298	17.8871	22.2648	10.5974
240	9.6581	6.33896	2.62133	-1.32018	0.82267	10.9592	10.5335	8.55591	11.2346	2.34753
480	0	0	0	0	0	1.99905	0.692595	0.985944	1.51234	1.29599
