# Supplementary material for: Testosterone reduces uterine contractions in vivo: Evidence for non-genomic action in rats
Source: PLoS One. 2026 May 5;21(5):e0348344. doi: 10.1371/journal.pone.0348344 (PMC13143053; doi:10.1371/journal.pone.0348344)
Supplement: S4 Data — (XLSX) [file pone.0348344.s004.xlsx]

## Sheet: Sheet1
P-control	P-T 3	P-T 10	P-T 30	P-T 100	P-T 300	NP-control	NP-T 3	NP-T 10	NP-T30	NP-T100	NP-T 300
22.5152	41.3175	111.016	145.662	275.888	263.536	8.21918	21.3	44.0973	135.333	173.603	208.512
23.429	46.7057	78.3578	137.533	221.977	260.998	7.57043	22.4716	43.0314	107.909	164.657	234.188
22.246	43.3379	99.2275	174.389	213.963	321.468	8.78812	27.8752	49.1466	165.723	182.562	228.812
22.2496	47.9576	86.2642	168.092	257.486	272.175	10.737	23.7997	47.8668	132.055	165.403	243.274
25.0559	48.3304	104.349	164.445		350.723	12.0096	32.1885	46.3627		156.779	322.923
23.0442	51.8514	126.306	122.139		342.229	7.10846	33.0513	43.6462		166.688	331.152
20.0403						8.04517
23.1045						9.51689
