# Supplementary material for: Testosterone reduces uterine contractions in vivo: Evidence for non-genomic action in rats
Source: PLoS One. 2026 May 5;21(5):e0348344. doi: 10.1371/journal.pone.0348344 (PMC13143053; doi:10.1371/journal.pone.0348344)
Supplement: S5 Data — (XLSX) [file pone.0348344.s005.xlsx]

## Sheet: Sheet1
	Non-pregnant rats
	Log dose (mM)	CaCl2 alone (KCl 40 mM)													CaCl2 + Testosterone -4M																						CaCl2 + Nifedipine -7M
	0	65.6387	82.0801	73.1116	112.616	38.5843	84.1392	49.1847	56.7074	80.4091	95.1234	275.404	155.775	103.617	21.692	19.2447	20.8323	26.1049	18.9825	19.4072	45.5597	32.6326	27.7894	38.9131	21.4952	22.0334	22.953	33.0436	21.9748	21.2431	25.5195	31.3016	22.1947	27.3846	33.9401	41.6107	39.4176	42.4853	40.1177	37.0954	32.8444	40.5425	42.9404	28.6395	27.9924	36.4587	34.943	55.898	61.1216
	0.477121	55.3759	73.4802	81.3462	122.978	27.383	82.5732	49.9302	44.2745	211.404	108.729	174.626	163.364	112.84	31.0686	21.098	23.3455	20.9867	19.4809	22.0717	49.3391	33.7543	30.0578	76.2614	42.9479	41.0276	37.5568	42.3325	39.1634	32.7586	36.7669	40.5157	41.4851	39.0262	47.5685	47.9074	42.0381	51.3931	57.0699	57.8278	51.1807	52.56	47.4641	26.3831	18.4944	39.8848	38.0145	33.2899	35.2803
	1	136.371	174.472	255.854	227.352	80.3655	144.453	382.987	196.393	551.126	364.411	204.471	373.439	388.445	45.333	25.1696	24.7062	23.3046	28.0174	27.2754	51.234	38.8357	32.6784	89.8232	84.0125	67.4676	54.2559	57.126	43.518	50.7462	74.0719	53.5831	52.2908	50.6021	60.9995	56.0368	50.2549	56.2704	63.1403	61.7307	57.9419	57.6421	59.2215	36.1727	20.171	49.6358	41.3087	33.1526	29.2265
	1.47712	600.146	787.206	836.874	719.736	361.157	349.881	1122.6	675.207	1225.4	1261.65	788.642	876.683	1214.63	79.4633	54.022	65.8428	26.4889	40.8321	31.9496	53.9122	43.2314	44.1671	105.788	110.886	80.2848	79.6265	76.7616	61.6348	64.8281	88.4986	72.9358	70.1886	63.8222	78.9927	60.979	43.019	62.6268	70.243	67.845	74.4618	66.2208	62.5273	41.5166	44.6357	52.5063	43.4418	73.1774	64.2497
	1.77815	1300.17	1621.41	1508.24	1557.19	708.826	698.06	1720.35	1111.46	1776.32	1993.74	1008.09	1217.63	1585.19	64.2242	67.7795	72.3124	58.6745	73.3114	59.6415	56.5162	49.556	54.4063	114.938	143.903	106.09	93.6167	94.9223	73.1159	82.1178	94.7344	95.292	87.7253	76.7295	95.2422	76.7425	43.3877	64.4118	67.3226	82.2136	63.4576	75.6149	64.5397	43.1127	47.7328	57.3036	50.3635	79.9749	59.4938
	1.95424	1813.76	2483.94	1830.83	2154.28	1093.72	1028.03	1992.47	1370.82	2151.21	2153.63	938.028	1307.15	1281.89	86.8283	79.8589	77.0725	66.3237	69.4557	73.8213	69.4549	55.5198	56.4198	145.563	173.214	129.09	103.446	111.876	91.5909	95.4219	116.701	124.024	114.514	96.5948	103.887	91.7949	52.0786	69.1686	82.533	85.4976	77.794	88.1488	82.3504	47.4797	58.0053	61.6032	57.0366	86.72	46.1972
	2.07918	1872.9	2605.23	1357.17	2265.7	1170	1022.6	2058.4	1477.07	2320.56	2652.3	1144.63	1400.79	2477.81	92.4253	92.202	87.259	80.2532	90.5243	77.9354	75.0763	110.994	75.3926	153.215	189.42	140.031	116.435	121.537	123.466	113.107	126.6	142.849	133.069	113.524	127.503	104.539	53.685	80.8934	91.5189	95.1134	84.9549	96.1847	94.895	55.1824	80.4299	71.7299	60.8708	98.0238	51.6754
	22-day pregnant rats
	Log dose (mM)	CaCl2 alone (KCl 40 mM)																				CaCl2 + Testosterone -4M																			CaCl2 + Nifedipine -7M
	0	70.1924	97.9578	96.2084	114.87	149.023	64.6219	64.1531	96.2659	94.5854	121.437	125.516	111.01	185.257	226.118	189.326	119.661	88.4157	84.7219	78.7594		14.5701	15.8027	17.4301	18.559	14.8158	15.3677	17.8515	17.9781	20.5404	21.6542	16.7856	18.0605	16.9407	19.6864	10.0121	35.404	28.7526	15.0934		12.6759	15.8287	15.9109	10.1793	18.4078	15.6435	16.9336	18.4517
	0.477121	61.8148	93.852	93.6393	173.274	287.815	63.2015	40.3877	80.3555	109.098	141.716	166.993	131.142	219.205	289.968	309.763	165.356	31.7683	52.1924	66.346		16.6424	19.9906	20.3304	20.1254	18.8982	20.7715	23.3635	20.5139	32.4682	30.4742	21.552	24.5864	29.0263	24.9115	22.0998	58.8798	32.4078	24.6682		19.0024	24.0585	20.6857	13.1315	22.8797	19.3465	22.9725	22.7667
	1	98.594	116.323	142.124	429.251	909.673	117.853	50.5356	107.642	168.807	190.311	294.617	176.624	209.075	350.167	419.922	271.677	101.794	115.078	103.857		20.6635	25.5219	24.3964	29.6523	23.2702	27.9946	32.4395	23.7523	47.5403	34.047	27.5772	31.6162	39.1225	35.3855	37.8057	76.7605	37.2083	43.7167		22.3446	28.4908	24.1993	16.1351	31.1766	24.177	28.069	25.5382
	1.47712	230.704	218.677	445.758	798.246	1684.68	298.455	205.462	326.996	575.027	331.596	559.317	478.322	408.818	673.91	469.014	604.723	388.882	474.439	336.361		22.7078	29.0415	32.007	32.7927	29.2521	29.5098	38.3458	29.4034	51.1964	43.9864	36.9418	42.521	47.1226	52.8859	56.9709	96.0127	46.479	60.1323		25.7538	34.123	29.1781	20.577	34.5487	27.4229	32.3005	31.3565
	1.77815	1303.25	736.712	2253.01	1303.1	2539.72	1373.63	998.834	910.903	1110.54	516.118	1062.1	1001.54	1014.93	1257.07	775.994	1369.82	1011.67	1167.24	648.297		34.7035	35.9013	36.4189	40.4535	33.27	33.7944	41.2466	38.0222	62.7158	56.9462	59.7564	65.0484	54.7583	77.9654	70.2536	51.5141	68.1095	89.9656		30.4828	39.7271	33.9087	23.718	38.8856	31.8505	37.455	36.7262
	1.95424	1952.14	1009.6	2239.99	1900.31	3196.59	2477.64	1329.38	1478.55	1730.34	641.744	1606.95	1664.05	1700.65	1953.47	1260.72	2444.04	1675.22	1472.42	957.857		49.6119	34.1756	38.6587	49.9216	41.1744	47.1881	44.5117	41.555	73.4579	69.1117	75.4019	77.8364	63.8656	81.3687	86.4512	62.1351	81.2524	110.901		34.6076	45.1433	41.5269	26.9326	43.0747	37.3094	41.3423	38.3744
	2.07918	2264.99	1203.8	2597.31	2467.89	3814.37	2630.58	1353.57	1655.81	2185.71	868.653	2183.51	2419.79	2308.91	2639.46	1847.68	3071.59	2031.94	2054.92	1346.07		55.4226	47.5849	47.9671	59.229	44.9223	55.0602	50.645	43.9596	91.3833	74.1352	91.841	85.6225	75.7657	96.1867	113.98	77.576	89.147	151.617		38.5721	52.6319	49.7645	34.9076	53.8456	59.0547	45.3858	50.6401
[truncated: 2 more columns]
