# Supplementary material for: Testosterone reduces uterine contractions in vivo: Evidence for non-genomic action in rats
Source: PLoS One. 2026 May 5;21(5):e0348344. doi: 10.1371/journal.pone.0348344 (PMC13143053; doi:10.1371/journal.pone.0348344)
Supplement: S6 Data — (XLSX) [file pone.0348344.s006.xlsx]

## Sheet: 22-Day pregnant rats
Log Dose	Testosterone									Testosterone + Flutamide
0.477121	22.446	-2.92999	-37.4867	-3.42409	3.48945					-31.0583	32.0941	-8.18789	21.1409	10.1424
1	-27.9246	24.7288	-14.0637	-13.1308	1.94378					22.4682	24.046	-10.9528	-18.0982	3.9578
1.47712	31.967	23.3526	23.5978	24.5771	31.6528	40.3082	41.7123	29.7872		43.4968	47.4658	54.8322	31.6367	16.0567	36.7561
2	28.9874	32.5971	29.283	45.3192	51.3519					24.1928	26.0419	66.3495	25.5024	50.2383	30.0858	37.0252	25.113
2.47712	33.825	42.3402	23.1936	38.5879	58.7892	30.7489	33.2492	49.0037		61.5278	75.4537	22.1793	32.0685	25.9648	17.5343	29.9856	52.7062

## Sheet: Non-pregnant rats
Log Dose	Testosterone								Testosterone + Flutamide
0.477121	4.57379	20.5962	12.3562	-15.5993	4.43395	-1.88898			3.56467	22.0975	-24.0459	10.2647	-13.5486	4.32569	-3.97634
1	39.861	25.156	61.3029	35.5551	4.33105	36.051			34.7596	30.2755	30.5453	16.0159	30.0782
1.47712	44.089	20.8982	34.6523	43.5448	37.9782	30.824			60.4415	36.3006	71.5817	15.4862	60.4388	26.9036	11.6063
2	38.1781	72.7632	64.4862	76.2735	68.4395	76.2735	68.4395	55.4429	66.0123	85.0922	54.7863	86.0512	63.7681	74.0055
2.47712	78.0116	47.1137	65.8638	53.1537	66.2984				77.4813	44.7113	60.6817	85.3512	62.057	60.0016
