# Supplementary material for: Testosterone reduces uterine contractions in vivo: Evidence for non-genomic action in rats
Source: PLoS One. 2026 May 5;21(5):e0348344. doi: 10.1371/journal.pone.0348344 (PMC13143053; doi:10.1371/journal.pone.0348344)
Supplement: S7 Data — (XLSX) [file pone.0348344.s007.xlsx]

## Sheet: Sheet1
NP- control	NP-T100	NP-T300	P- control	P-T30	P-T100	P-T300
139.625	131.817	129.548	4.605	10.34	7.62	13.03
120.282	128.31	135.048	10.7275	7.85	10.57	9.855
125.858	136.637	128.31	8.445	6.375	11.5625	9.0425
144.002	130.19	127.882	9.6375	13.39	7.685	9.6375
131.683	123.843	130.232	10.2075	6.9525	14.0625	11.5225
123.125	119.808	123.19	10.535	6.985	14.5325	7.97
125.24			9.1075
146.898			9.0425
